# Supplementary material for: FoxO1–Dio2 signaling axis governs cardiomyocyte thyroid hormone metabolism and hypertrophic growth
Source: Nat Commun. 2020 May 21;11:2551. doi: 10.1038/s41467-020-16345-y (PMC7242347; doi:10.1038/s41467-020-16345-y)
Supplement: Supplementary file 4 — Source Data [file 41467_2020_16345_MOESM4_ESM.zip]

Archive with 2 entries (2 files):
- Source Data-Main Figures.xlsx
- Source Data-Suppl-Figures.xlsx
