# Supplementary material for: FoxO1–Dio2 signaling axis governs cardiomyocyte thyroid hormone metabolism and hypertrophic growth
Source: Nat Commun. 2020 May 21;11:2551. doi: 10.1038/s41467-020-16345-y (PMC7242347; doi:10.1038/s41467-020-16345-y)
Supplement: Supplementary file 4 — Source Data [file 41467_2020_16345_MOESM4_ESM.zip › Source Data-Main Figures.xlsx]

## Sheet: Sheet1
Figure 1: TH-induced NRVM growth following treatment with hypertrophic agonist and knockdown of FoxO1 and FoxO3
Figure 1A
		si-Cont	si-Cont	si-Cont	Average	si-FoxO1	si-FoxO1	si-FoxO1	Average
	Veh	94.23	106.64	99.13	100	64.2	74.23	74.45	70.96
	IGF-1	130.86	122.75	137.9	130.503	146.21	137.47	154.44	146.04
	PE	139.52	119.73	125.2	128.15	172.9	150	157.34	160.08
	Ang-II	131.5	122	125.5	126.333	144.63	138.02	131.34	137.997
	T4	197.75	147.3	207.6	184.217	83.3	83.7	87	84.6667
Figure 1B
		si-Cont	si-Cont	si-Cont	Average	si-FoxO1 (#1)	si-FoxO1 (#1)	si-FoxO1 (#1)	Average	si-FoxO1 (#2)	si-FoxO1 (#2)	si-FoxO1 (#2)	Average
	FoxO1	0.95	1.05	1	1	0.18	0.11	0.15	0.146667	0.32	0.21	0.25	0.26
	Dio1	1.21	1.02	0.823	1.01767	1.08	0.98	0.86	0.973333	0.88	0.86	0.86	0.866667
	Dio2	1.1	1.02	0.9	1.00667	0.39	0.35	0.32	0.353333	0.36	0.41	0.39	0.386667
	Dio3	0.7	1.04	1.44	1.06	4.16	2.8	3.61	3.52333	1.78	2.73	3.77	2.76
Figure 1C
Figure 1D
		si-Cont	si-Cont	si-Cont	Average	si-FoxO1 (#1)	si-FoxO1 (#1)	si-FoxO1 (#1)	Average	si-FoxO1 (#2)	si-FoxO1 (#2)	si-FoxO1 (#2)	Average
	FoxO1	95.13	105.74	99.13	100	19.8	17.7	19.6	19.0333	22.3	20.08	22.85	21.7433
	Dio2	96.2	101.24	102.81	100.083	51.2	47.85	45.37	48.14	47.35	51.72	54.5	51.19
Figure 1E
	siRNA	Cont	FoxO1	Dio3	FoxO1+Dio3
		127.75	76.05	163.2	163.98
		121.98	75.6	131.1	148.64
		141.4	60.6	151.33	96.55
	Average	130.377	70.75	148.543	136.39
Figure 1F
	si-Cont-T4	82.7	114.32	103	100.007
	si-Cont+T4	135.81	163.43	158.38	152.54
	si-FoxO3+T4	149.79	162.2	183.24	165.077

## Sheet: Sheet2
Figure 2: Role of FoxO1-Dio2 axis in neonatal cardiomyocytes growth
Fig. 2A
			si-Cont	si-Cont	si-Cont	Ave	si-Dio2(#1)	si-Dio2(#1)	si-Dio2(#1)	Ave	si-Dio2(#2)	si-Dio2(#2)	si-Dio2(#2)	Ave
		Dio2	0.62	1.45	1.04	1.03667	0.51	0.23	0.22	0.32	0.342	0.164	0.398	0.301333
		Dio3	0.928	1.41	0.75	1.02933	1.24	1.31	1.1	1.21667	1.76	0.82	1.28	1.28667
Fig. 2B
			si-Cont	si-Cont	si-Cont	Average	si-Dio2	si-Dio2	si-Dio2	Average
		Veh	94.23	100.95	104.82	100	88.04	81.31	66.3	78.55
		T4	150.54	130.97	125.7	135.737	76.56	74.59	71.4	74.1833
		T3	150.54	131.18	122.28	134.667	136.68	109.17	111.55	119.133
Fig. 2D							Average
		WT	90.4	98.6	104.2	107.5	100.175
		cKO	64.8	75.6	71.7	77.9	72.5
Fig. 2E
			WT	WT	WT	WT	Average	cKO	cKO	cKO	cKO	Average
		FoxO1	1.09	1.35	0.802	0.836	1.0195	0.31	0.52	0.61	0.34	0.445
		Dio2	0.18	0.13	0.13	0.108	0.137	0.052	0.054	0.104	0.113	0.08075
		Dio3	0.063	0.083	0.087	0.073	0.0765	0.38	0.78	0.103	0.98	0.56075
Fig. 2F		Anf	si-Cont	si-FoxO1	T4+si-cont	T4+siFoxO1			Bnp	si-Cont	si-FoxO1	T4+si-cont	T4+siFoxO1
			0.891	0.89	3.42	1.83				0.988	1.17	3.64	2.2
			1.12	0.73	2.96	2.05				1.25	1.15	3.13	2.33
			1	0.64	3.1	1.87				0.8	1.25	3.2	2.13
		Average	1.00367	0.753333	3.16	1.91667			Average	1.01267	1.19	3.32333	2.22

## Sheet: Sheet3
Figure 3: Activation of FoxO1 and regulation of Dio2 and Dio3 gene expression in early TAC heart
Figure 3A
			Surgery	Sham	Sham	Sham	Sham	Ave	TAC	TAC	TAC	TAC	Ave
	Gene	p21		1.32	0.968	0.781	1.021	1.0225	4.1	4.77	5.71	4.87	4.8625
		CamK		1.11	1.13	1.21	0.92	1.0925	0.957	1.012	0.944	0.96	0.96825
		Vcam1		1.08	1.25	1	0.924	1.0635	2.97	2.17	2.01	4.75	2.975
		Pdk4		0.982	1.02	1	0.99	0.998	2.612	2.63	2.14	2.47	2.463
		Murf1		1.19	1.08	0.96	0.975	1.05125	0.56	0.594	0.392	0.52	0.5165
Figure 3B									Surgery	Sham	TAC
								pFoxO1		18.1	8.05
								pFoxO1		10.03	6.42
								pFoxO1		14.7	7.8
								Ave		14.2767	7.42333
Figure 3C
			Sham	Sham	Sham	Sham	Sham	Sham	Ave	TAC	TAC	TAC	TAC	TAC	TAC	Ave
		WT	1.03	1.01	0.96	1.6	0.5	0.66	0.96	6.8	8.8	7.3	5.6	6.3	7.1	6.98333
		cKO	1.3	0.44	0.29	1	0.5	0.67	0.7	3.8	2.3	2.6	2.2	1.5	1.8	2.36667
Figure 3D
			Sham	Sham	Sham	Sham	Sham	Sham	Sham	Ave	TAC	TAC	TAC	TAC	TAC	TAC	Ave
		WT	0.99	1.05	1.55	0.78	0.83	0.85	0.95	1	0.8	0.67	2.9	0.64	0.68	0.91	1.1
		cKO	2.4	2.6	2.1	2.1	1.3	1.8		2.05	6.4	4.2	4.7	2.7	2.9	3.3	4.03333
Figure 3E
			Sham	Sham	Sham	Ave	TAC	TAC	TAC	Ave
		IgG	0.113	0.132	0.075	0.106667	0.09	0.15	0.19	0.143333
		aFoxO1	0.211	0.233	0.22	0.221333	0.89	0.91	0.85	0.883333
Figure 3F
		caFoxO1 (ng)		0	0	0	Ave	25	25	25	Ave	75	75	75	Ave
			FRE-WT	0.93	1	1.1	1.01	1.6	1.4	1.51	1.50333	3.43	2.43	2.6	2.82
			FRE-mut	0.75	0.744	0.74	0.744667	1.2	1.31	1.27	1.26	1.79	1.6	1.85	1.74667

## Sheet: Sheet4
Figure 4: Pathological growth of WT post-TAC heart
Fig. 4B
		Surgery
		Sham	Sham	Sham	Sham	Sham	Sham	Sham	Sham	Ave
FoxO1 genotype	WT	5.00754	5.53746	4.88889	4.39216	4.84375	4.62585	4.87847	4.94662	4.89009
FoxO1 genotype	cKO	5.40182	4.58696	5.16917	5.07353	4.52954	4.98853	4.65517	5.60895	5.00171
		TAC	TAC	TAC	TAC	TAC	TAC	TAC	TAC	TAC	TAC	Ave
FoxO1 genotype	WT	7.92274	8.6785	6.96915	6.33397	8.90411	6.31229	8.12721	9.56835			7.85204
FoxO1 genotype	cKO	5.75296	5.59032	5.95238	5.77465	6.34603	6.31392	5.51511	5.63985	5.7512	5.83808	5.84745

## Sheet: Sheet5
Figure 5: Contractile dysfunction of WT post-TAC heart is attenuated in cKO hearts
Fig. 5B
%FS		Surgery
		Sham	Sham	Sham	Sham	Sham	Sham	Sham	Sham	Sham	Sham	Ave
FoxO1 genotype	WT	62.9	67.6	64.2	68.2	66.7	68.7	68.9	56.2			65.425
FoxO1 genotype	cKO	70.9	86.4	79.2	81.4	78	76.4	79.4	80.7	82.2	75.8	79.04
		TAC	TAC	TAC	TAC	TAC	TAC	TAC	TAC	TAC	TAC	Ave
FoxO1 genotype	WT	52.2	48.3	59.2	56.5	51.8	54.6	59.5	48.1			54
FoxO1 genotype	cKO	74.4	78.8	70.9	76.4	72.8	76.6	74.4	76.8	70.6	73.5	74.52
Fig. 5C
LVEDD (mm)		Surgery
		Sham	Sham	Sham	Sham	Sham	Sham	Sham	Sham	Sham	Sham	Ave
FoxO1 genotype	WT	2.48077	2.63708	2.83419	2.4	2.61538	2.5641	2.93846				2.63857
FoxO1 genotype	cKO	2.48992	2.12558	1.84186	2.17674	2.49302	2.79767	2.51163	2.4186	1.96046	1.86179	2.26773
		TAC	TAC	TAC	TAC	TAC	TAC	TAC	TAC	TAC	TAC	Ave
FoxO1 genotype	WT	3.06469	3.13721	3.04231	3.5641	3.3	3.68372	3.40116				3.31331
FoxO1 genotype	cKO	2.64101	2.87791	2.56047	2.7907	2.71938	2.16628	2.42791	1.95969	2.02481	2.87752	2.50457
Fig. 5D
LVEDS (mm)		Surgery
		Sham	Sham	Sham	Sham	Sham	Sham	Sham	Sham	Sham	Ave
FoxO1 genotype	WT	0.722	0.784	0.741	0.683	0.71	0.693	0.654			0.712429
FoxO1 genotype	cKO	0.488372	0.35814	0.334884	0.316279	0.55814	0.844186	0.474419	0.477907	0.423256	0.475065
		TAC	TAC	TAC	TAC	TAC	TAC	TAC	TAC	TAC	TAC	Ave
FoxO1 genotype	WT	2.361	1.779	1.66	1.32	1.487	1.553	1.3				1.63714
FoxO1 genotype	cKO	0.537209	0.511628	0.62093	0.865116	0.787597	0.47093	0.725581	0.530233	0.468217	0.499535	0.601698

## Sheet: Sheet6
Figure 6: Reactivation of fetal gene program in 3-week post-TAC WT, but not cKO, mice
Fig. 6A
bMHC
		Surgery	Sham	Sham	Sham	Sham	Sham	Sham	Ave		TAC	TAC	TAC	TAC	TAC	TAC	TAC	Ave
FoxO1 genotype	WT		1.5	0.6	1.1	0.8	1.2	1	1.03333		14.3	11.7	6	8.6	5	5.1	4.6	7.9
FoxO1 genotype	cKO		0.7	0.73	0.9	0.45	0.65	0.55	0.663333		3	3.5	4.2	4.4	3	1.5	1.6	3.02857
Fig. 6B
Anf
		Surgery	Sham	Sham	Sham	Sham	Sham	Sham	Ave		TAC	TAC	TAC	TAC	TAC	TAC	TAC	Ave
FoxO1 genotype	WT		0.59	1.5	1.1	1.6	0.73	0.84	1.06		17.03	7.2	9.3	8.3	7.6	8.5		9.655
FoxO1 genotype	cKO		0.6	0.95	2.9	2.9	2.7	0.55	1.76667		4.9	3.5	3.3	6.2	1.2	4		3.85
Fig. 6C
Rcan1.4
		Surgery	Sham	Sham	Sham	Sham	Sham	Sham	Ave		TAC	TAC	TAC	TAC	TAC	TAC	TAC	Ave
FoxO1 genotype	WT		0.79	1.25	1.23	1.37	0.6	0.84	1.01333		5.2	9.5	5.7	6	4.9	5.5		6.13333
FoxO1 genotype	cKO		1.2	0.4	0.75	0.62	0.67	0.73	0.728333		2.8	3.1	0.8	1	1	1.4	1.3	1.62857
Fig. 6D
Klf15
		Surgery	Sham	Sham	Sham	Sham	Sham	Sham	Sham	Ave	TAC	TAC	TAC	TAC	TAC	TAC	TAC	Ave
FoxO1 genotype	WT		0.66	0.86	1.73	0.61	1.26	1.1	0.99	1.03	0.82	0.41	0.33	0.37	0.38	0.47	0.56	0.477143
FoxO1 genotype	cKO		1.23	0.53	0.54	0.97	1.09	1.3	0.91	0.938571	0.99	1.06	0.8	0.42	0.57	1.05	0.99	0.84
Fig. 6E
Cola1
		Surgery	Sham	Sham	Sham	Sham	Sham	Sham	Sham	Ave	TAC	TAC	TAC	TAC	TAC	TAC	TAC	Ave
FoxO1 genotype	WT		1.2	0.65	1.2	1.2	0.83	0.96	1.02	1.00857	3	3.2	3.2	5.6	3.4	3.2	3.71	3.61571
FoxO1 genotype	cKO		1.1	1.5	1.3	1.2	1	2.6	1.19	1.41286	2.2	1.4	3.5	3	2	2.1	2.3	2.35714
Fig. 6F
Ctgf1
		Surgery	Sham	Sham	Sham	Sham	Sham	Sham	Sham	Ave	TAC	TAC	TAC	TAC	TAC	TAC	TAC	Ave
FoxO1 genotype	WT		1.25	0.99	0.8	0.62	0.96	1.18	1.4	1.02857	6.9	3.1	3.8	4.2	1.8	6	6.3	4.58571
FoxO1 genotype	cKO		1	1.4	2.1	1	2	2.4	1.65	1.65	2.6	1.2	1.8	1.7	2.8	2.9	2.8	2.25714

## Sheet: Sheet7
Figure 7: FoxO1-Dio2 axis increases intracellular TH levels to activate TH-receptor responsive gene expression
Fig. 7A
												Ave
								LacZ	1.18	1.04	0.83	1.01667
								caFoxO1	1.73	2.29	1.44	1.82
Fig. 7B			Dio2	Average	Dio3	Average
		LacZ	1		1.08
			0.95	1.00067	0.8	1.01
			1.052		1.15
		caFoxO1	8.4		0.004
			9.06	8.37667	0.004	0.0095
			7.67		0.0205
Fig. 7C
			Veh	Veh	Veh	Ave	T4	T4	T4	Ave
		Empty	1.035	1.027	0.94	1.00067	1.28	1.23	1.19	1.23333
		TRa1	1.06	1.083	0.96	1.03433	3.05	2.9	2.92	2.95667
		FoxO1	2.897	2.92	3.06	2.959	3.24	3.33	3.32	3.29667
		TRa1+FoxO1	3.26	3.464	3.55	3.42467	7.33	7.85	7.223	7.46767
Fig. 7D
			Veh	Veh	Veh	Ave	T4	T4	T4	Ave
		si-Cont	0.752	0.69	1.56	1.00067	5.28	4.5	4.4	4.72667
		si-FoxO1	0.52	0.353	0.591	0.488	0.76	1.5	0.84	1.03333
Fig. 7E
			Veh	Veh	Veh	Ave	T4	T4	T4	Ave
		si-Cont	0.794	1.164	1.042	1	4.4	3.8	3.5	3.9
		si-Dio2	0.6	0.6	0.61	0.603333	0.714	0.786	0.803	0.767667
