# Supplementary material for: FoxO1–Dio2 signaling axis governs cardiomyocyte thyroid hormone metabolism and hypertrophic growth
Source: Nat Commun. 2020 May 21;11:2551. doi: 10.1038/s41467-020-16345-y (PMC7242347; doi:10.1038/s41467-020-16345-y)
Supplement: Supplementary file 4 — Source Data [file 41467_2020_16345_MOESM4_ESM.zip › Source Data-Suppl-Figures.xlsx]

## Sheet: Sheet1
Supplentary Figure 1
Figure 1A
			si-Cont	si-Cont	si-Cont	Average	si-FoxO1	si-FoxO1	si-FoxO1	Average
		Veh	86.271	102.813	110.914	99.9993	63.728	69.34	73.975	69.0143
		T4	172.641	163.663	185.92	174.075	80.66	77.244	80.123	79.3423
		T3	160.394	164.688	190.989	172.024	85.54	87	95.69	89.41
Figure 1B
			si-Cont	si-Cont	si-Cont	Ave	si-Dio3-1	si-Dio3-1	si-Dio3-1	Ave	si-Dio3-2	si-Dio3-2	si-Dio3-2	Ave
		Dio2	0.853	1.19	0.986	1.00967	2.603	1.71	2.3134	2.2088	1.681	1.292	1.376	1.44967
		Dio3	0.781	1.2	1.067	1.016	0.04	0.234	0.372	0.215333	0.685	0.256	0.583	0.508
Figure 1C
			si-Cont	si-Cont	si-Cont	si-Cont	Ave	si-FoxO3-1	si-FoxO3-1	si-FoxO3-1	si-FoxO3-1	Ave	si-FoxO3-2	si-FoxO3-2	si-FoxO3-2	si-FoxO3-2	Ave
		FoxO3	0.904	0.904	1.278	0.955	1.01025	0.198	0.238	0.269	0.328	0.25825	0.49	0.31	0.44	0.45	0.4225
		Dio2	0.792	1.42	2	0.41	1.1555	0.82	1.2	1.8	1.295	1.27875	2.64	2.4	1.8	1.51	2.0875
		Dio3	1.29	0.59	1.59	0.82	1.0725	0.655	0.82	0.96	1.25	0.92125	1.02	0.76	0.39	1.78	0.9875
Figure 1D
			si-Cont	si-Cont	si-Cont	si-Cont	Ave	si-FoxO3	si-FoxO3	si-FoxO3	si-FoxO3	Ave
		Murf1	1.06	0.87	1.17	0.93	1.0075	0.66	0.6	0.79	0.69	0.685
		Atrogin	0.93	0.76	1.44	0.97	1.025	0.49	0.72	0.41	0.58	0.55

## Sheet: Sheet2
Supplementary Figure 2
Figure 2A
				si-Cont	si-Cont	si-Cont	Ave	si-Dio1-1	si-Dio1-1	si-Dio1-1	Ave	si-Dio1-2	si-Dio1-2	si-Dio1-2	Ave
			Dio1	1.374	0.67	1.01	1.018	0.446	0.44	0.403	0.429667	0.441	0.35	0.41	0.400333
Figure 2B
				Veh	Veh	Veh	Ave		T4	T4	T4	Ave
			si-Cont	93.13	99.44	107.43	100		173.87	160.37	169.14	167.793
			si-Dio1	138.97	156.33	97.79	131.03		137.58	158.44	148.75	148.257
Figure 2C

## Sheet: Sheet3
Supplementary Figure 3
Figure 3A
			Sham	Sham	Sham	Ave	TAC	TAC	TAC	Ave
		aMHC	0.97	1.18	0.85	1	0.37	0.57	0.48	0.473333
		bMHC	0.68	1.35	0.97	1	11.16	7.52	7.1	8.59333
		Anf	1.05	1.04	0.91	1	24.87	30.13	25.16	26.72
		BNP	0.96	1.3	0.74	1	5.7	9.93	7.2	7.61
		Rcan1.4	1.2	0.98	0.83	1.00333	21.1	35.3	16.6	24.3333
Figure 3B
Figure 3C
										WT	WT	WT	Ave	cKO	cKO	cKO	Ave
									FoxO1	97.23	108.1	94.89	100.073	37.46	25.89	31.76	31.7033
									FoxO3	96.28	105.23	98.73	100.08	86.79	89.68	94.92	90.4633
Figure 3D
			Sham	Sham	Sham	Ave	TAC	TAC	TAC	Ave
		p21	1.1	1.06	0.85	1.00333	1.86	1.9	1.76	1.84
		Vcam1	1.37	0.8	0.9	1.02333	1.24	0.89	1.34	1.15667
		Pdk4	0.87	0.9	1.27	1.01333	1.26	1.95	1.71	1.64
Figure 3E
		Sham	Sham	Sham	Sham	Sham	Ave	TAC	TAC	TAC	TAC	TAC	Ave
	WT	0.322	0.782	1.253	1.153	1.49	1	1.081	1.37	2.911	0.78	1.31	1.4904
	cKO	0.86	0.834	1.16			0.951333	0.49	0.563	0.786	1.54	1.26	0.9278

## Sheet: Sheet4
Supplementary Figure 4
Figure 4B
		Sham	Sham	Sham	Ave	TAC	TAC	TAC	TAC	TAC	Ave
	PTU(-)	8.353	8.9	8.23	8.49433	11.104	14.33	11.44	10.33	9.49	11.3388
	PTU(+)	5.75	6.31	5.38	5.81333	6.86	6.53	7.67	5.79		6.7125
Figure 4C
			Sham	Sham	Sham	Ave	TAC	TAC	TAC	TAC	TAC	Ave
		PTU(-)	67.7	69.2	63.5	66.8	55.6	58.2	53.9	54.2	54.6	55.3
		PTU(+)	57.2	56.9	57.5	57.2	52.1	50.4	57.2	54.7		53.6
Figure 4D
	Cola1
			Sham	Sham	Sham	Ave	TAC	TAC	TAC	TAC	Ave
		PTU(-)	1.002	1.01	0.988	1	1.36	1.77	1.3	6.25	2.67
		PTU(+)	0.685	0.443	0.653	0.593667	0.63	0.873	0.402		0.635
Figure 4E
	Anf
			Sham	Sham	Sham	Ave	TAC	TAC	TAC	Ave
		PTU(-)	1.12	0.95	0.99	1.02	4.7	18.5	8.38	10.5267
		PTU(+)	1.04	0.42	0.78	0.746667	2.38	7.76	5.6	5.24667
Figure 4F
	Rcan1.4
			Sham	Sham	Sham	Ave	TAC	TAC	TAC	Ave
		PTU(-)	0.911	1.02	1.08	1.00367	2.822	2.842	3	2.888
		PTU(+)	0.63	0.62	0.65	0.633333	1.53	1.76	1.46	1.58333

## Sheet: Sheet5
Supplementary Figure 5
Figure 5A
							Ave
		Dio2	1.13	1.73	0.46	0.66	0.995
		Dio1	0.108	0.263	0.422	0.503	0.324
Figure 5B
Figure 5C
			Sham	Sham	Sham	Ave	TAC	TAC	TAC	Ave
		Dio2	1.47	1.36	0.49	1.10667	2.04	1.21	7.19	3.48
		Dio1	0.007	0.014	0.026	0.0156667	0.016	0.0231	0.014	0.0177
Figure 5D
			Sham	Sham	Sham	Ave	TAC	TAC	TAC	Ave
			1.2	1.31	0.62	1.04333	6.24	3.5	4.1	4.61333
Figure 5E				DMSO	DMSO	DMSO	Ave	PTU	PTU	PTU	Ave
			Veh	106.9	101.9	91.21	100.003	83.27	89.8	98.36	90.4767
			T4	144.63	153.1	171.1	156.277	107.39	101.3	91.63	100.107
Figure 5F				T4	T4	T4	Ave	T4+PTU	T4+PTU	T4+PTU	Ave
			si-Dio1	143	146	167	152	105	96	110	103.667
			si-Dio2	65	64	75	68	54	47	68	56.3333

## Sheet: Sheet6
Supplementary Figure 6
Figure 6C
		Sham	Sham	Sham	Ave	TAC	TAC	TAC	Ave
	bMHC	5.6	3.2	4.04	4.28	11.52	4.31	23.4	13.0767
	Anf	1.35	4.5	1.32	2.39	29.1	4.2	37.8	23.7
	Rcan1.4	0.42	1.04	0.65	0.703333	1.12	0.93	5.21	2.42

## Sheet: Sheet7
Supplementary Figure 7
Figure 7A
			Sham	Sham	Sham	Sham	Sham	Sham	Ave		TAC	TAC	TAC	TAC	TAC	TAC	TAC	TAC	Ave
		WT	0.907	1.4	0.74	1.02	1.04	1.2	1.05117		0.62	0.59	0.39	0.73	0.68	0.85			0.643333
		cKO	0.89	0.81	0.85	0.65	0.97	0.9	0.845		0.97	0.94	0.9	0.84	0.65	0.77	0.8	0.79	0.8325
Figure 7C
			Sham	Sham	Sham	Ave	TAC	TAC	TAC	Ave
		WT	1.4	0.67	1.5	1.19	3.9	3.6	5	4.16667	0.00398187
		Cre	0.74	0.905	1.48	1.04167	3.5	7.3	10.6	7.13333	0.0418824
		cKO	1.08	1.2	0.75	1.01	2	4.6	2.1	2.9	0.0931754

## Sheet: Sheet8
Supplementary Figure 8
Figure 8A
Figure 8B
			Sham	Sham	Sham	Ave	TAC	TAC	TAC	Ave
		WT	1.04	1.13	0.84	1.00333	3.24	2.73	3.62	3.19667
		cKO	0.142	0.131	0.0632	0.112067	0.156	0.112	0.154	0.140667
Figure 8D
		T4 (nM)	0	0.1	1	10	100
			1.014	1.39	1.98	2.54	0.73
			0.98	1.32	1.89	2.55	0.91
			1.01	1.3	1.98	2.35	0.7
		Ave	1.00133	1.33667	1.95	2.48	0.78
Figure 8E
		PTU (uM)	0	5	50	500	500+T3
			90.14	89.92	80.42	54.18	113.03
			105.98	105.43	67.79	48.92	74.11
			103.88	106.67	98.4	49.51	89.74
		Ave	100	100.673	82.2033	50.87	92.2933
